# Supplementary material for: Pan-cancer patterns of cuproptosis markers reveal biologically and clinically relevant cancer subtypes
Source: Biomark Res. 2023 Jan 31;11:13. doi: 10.1186/s40364-022-00446-5 (PMC9887831; doi:10.1186/s40364-022-00446-5)
Supplement: Supplementary file 2 — Additional file 2: Table S1. Prognostic value of CuAGs in pan-cancer. Table S2. Pearson correlation between CuAGs expressions and immune scores in pan-cancer. Table S3. Pearson correlation between CuAGs expressions and stromal scores in pan-cancer. Table S4. Pearson correlation between CuAGs expressions and TMB in pan-cancer. Table S5. Pearson correlation between CuAGs expressions and MSI in pan-cancer. Table S6. An ultimate cancer classification system based on distinct regulatory patterns of CuAGs. Table S7. The gene lists used for marking DNA repairing-related pathways. Table S8. The gene lists used for marking TME-related cells. Table S9. The gene lists used for marking TME-related pathways. [file 40364_2022_446_MOESM2_ESM.xlsx]

## Sheet: Table S1
Table S1. Prognostic value of CuAGs in pan-cancer.
HR	CDKN2A	DLAT	DLD	FDX1	GLS	LIAS	LIPT1	MTF1	PDHA1	PDHB
ACC	1.77558	1.7919	0.963549	1.29233	0.661357	0.448869	1.03728	2.34407	0.41909	1.52049
BLCA	0.992174	1.36023	0.916784	0.947481	0.956883	0.852488	0.349808	1.15912	0.884768	1.09948
BRCA	0.938591	1.44218	1.28786	0.943374	1.09679	1.08642	0.620882	1.11696	1.11672	0.800444
CESC	0.948242	1.26018	1.06664	0.649408	1.20159	0.848474	0.582204	1.13927	0.623702	0.934064
COAD	1.25397	0.62612	0.746895	0.781996	1.03136	0.773182	1.14885	0.839945	0.848253	0.652597
ESCC	0.895132	1.25603	1.17043	1.17567	1.1048	0.839628	1.01405	0.955942	2.38092	1.20968
GBM	0.961072	0.755934	1.34739	1.03808	1.0555	0.860981	0.757853	0.953651	0.94024	0.774147
HNSC	0.900241	1.26678	1.10467	1.3895	1.19444	1.02415	1.28777	0.7285	1.12113	0.854263
KIRC	1.60401	0.45603	0.594059	0.433283	0.906345	0.586387	0.845642	0.533304	0.794208	0.634614
KIRP	1.3927	0.615625	0.614734	0.633233	1.62987	0.435125	1.77948	1.57935	0.507819	0.351371
LAML	1.10252	1.20016	0.899748	0.908957	0.755666	0.657963	0.548012	1.23288	1.64732	0.758293
LIHC	1.22022	1.69274	1.06927	0.817575	1.29189	0.828883	2.18264	1.84792	1.21685	1.18174
LUAD	1.08289	1.22221	1.28003	1.20529	0.914399	0.930866	0.602384	0.815352	1.15716	0.91421
LUSC	1.01204	1.04068	0.805529	0.943935	1.03226	1.02957	0.644175	1.10218	0.770193	1.02067
OV	0.941589	0.957143	1.09824	0.960281	0.957367	0.86591	0.893679	1.12914	0.88571	0.873777
OV	0.941589	0.957143	1.09824	0.960281	0.957367	0.86591	0.893679	1.12914	0.88571	0.873777
PAAD	0.999569	1.80771	0.787093	1.39674	0.84382	0.410949	0.523969	0.879543	0.619626	0.983751
READ	0.938591	1.44218	1.28786	0.943374	1.09679	1.08642	0.620882	1.11696	1.11672	0.800444
SARC	0.965152	1.41277	1.01383	1.20626	0.90035	0.770151	0.596883	1.28801	1.35448	1.09026
STAD	0.982562	0.785048	0.957384	0.73311	1.05645	0.731041	1.15482	0.644273	0.878786	1.03594
UCEC	1.29717	1.04481	1.32731	0.993167	1.46201	1.13837	1.43041	1.22896	1.51764	1.08422
P-value	CDKN2A	DLAT	DLD	FDX1	GLS	LIAS	LIPT1	MTF1	PDHA1	PDHB
ACC	0.00139214	0.0797618	0.868182	0.0625065	0.105852	0.0139407	0.950109	0.0946177	0.0106133	0.217693
BLCA	0.818232	0.0440686	0.537119	0.650922	0.684683	0.353862	3.72003e-06	0.344494	0.428101	0.594712
BRCA	0.347199	0.0216899	0.128081	0.755569	0.396654	0.669503	0.0654039	0.50898	0.459307	0.209291
CESC	0.576251	0.287828	0.791559	0.0963829	0.282373	0.503163	0.154487	0.604529	0.0462901	0.784215
COAD	0.00953124	0.0121928	0.151567	0.295219	0.82561	0.254733	0.617382	0.498138	0.348671	0.0697017
ESCC	0.122337	0.398933	0.541588	0.449575	0.537169	0.573004	0.967756	0.862521	0.000433289	0.475294
GBM	0.356963	0.362153	0.180798	0.884745	0.803752	0.57819	0.307078	0.811979	0.806336	0.407664
HNSC	0.00308261	0.0942881	0.455094	0.0296614	0.0634228	0.873881	0.193391	0.0255067	0.403664	0.372941
KIRC	7.88139e-06	1.37282e-07	0.000163117	2.22975e-05	0.42626	0.00724475	0.452683	0.000170338	0.198985	0.0358298
KIRP	0.1175	0.0579885	0.0162833	0.144141	0.0112126	0.0221612	0.213472	0.182446	0.00741031	0.00123699
LAML	0.468256	0.531253	0.677298	0.729317	0.156695	0.157602	0.0257235	0.384878	0.191522	0.438521
LIHC	0.00851581	3.83631e-05	0.634865	0.14709	0.00530725	0.322375	0.00180443	0.00540611	0.214954	0.390602
LUAD	0.0891739	0.180631	0.100193	0.178727	0.186292	0.656858	0.0195032	0.223453	0.347915	0.676178
LUSC	0.759878	0.787089	0.109158	0.698643	0.767283	0.863681	0.020301	0.466176	0.0761872	0.923138
OV	0.0818592	0.720762	0.489925	0.763232	0.734664	0.285097	0.52507	0.361615	0.246685	0.404206
OV	0.0818592	0.720762	0.489925	0.763232	0.734664	0.285097	0.52507	0.361615	0.246685	0.404206
PAAD	0.995546	0.0330094	0.417865	0.250763	0.258756	0.0101238	0.07634	0.664569	0.165874	0.957999
READ	0.347199	0.0216899	0.128081	0.755569	0.396654	0.669503	0.0654039	0.50898	0.459307	0.209291
SARC	0.523741	0.101435	0.944392	0.393222	0.484477	0.223595	0.014463	0.353406	0.0646461	0.711429
STAD	0.743969	0.124823	0.807064	0.0605979	0.624572	0.107965	0.570331	0.0549793	0.434275	0.872336
UCEC	5.41614e-06	0.789084	0.0887436	0.975	0.00121206	0.600528	0.178206	0.3719	0.00974499	0.760427

## Sheet: Table S2
Table S2. Pearson correlation between CuAGs expressions and immune scores in pan-cancer.
Gene	Cancer	Cor	P-value
FDX1	ACC	-0.623316	8.51052e-10
LIAS	ACC	-0.257546	0.0219381
LIPT1	ACC	0.197664	0.0807864
DLD	ACC	-0.366177	0.000903889
DLAT	ACC	-0.278197	0.0130473
PDHA1	ACC	0.250398	0.0260346
PDHB	ACC	-0.150864	0.184459
MTF1	ACC	-0.216762	0.0550109
GLS	ACC	0.145151	0.201836
CDKN2A	ACC	0.108457	0.341384
FDX1	BLCA	-0.0851302	0.0836216
LIAS	BLCA	-0.201016	3.79e-05
LIPT1	BLCA	-0.0793435	0.106949
DLD	BLCA	-0.0931891	0.0581573
DLAT	BLCA	-0.0777322	0.114285
PDHA1	BLCA	0.0154557	0.753867
PDHB	BLCA	-0.138324	0.00480934
MTF1	BLCA	0.00500045	0.919204
GLS	BLCA	0.286448	2.93e-09
CDKN2A	BLCA	0.111646	0.0230928
FDX1	BRCA	0.255172	8.82e-18
LIAS	BRCA	-0.120265	6.47e-05
LIPT1	BRCA	0.0972892	0.00124759
DLD	BRCA	-0.0767475	0.0109601
DLAT	BRCA	-0.0175128	0.562125
PDHA1	BRCA	0.0649922	0.0312865
PDHB	BRCA	-0.177488	3.19e-09
MTF1	BRCA	-0.0125515	0.677812
GLS	BRCA	0.228951	1.59e-14
CDKN2A	BRCA	0.150917	5.06e-07
FDX1	CESC	-0.0166649	0.771554
LIAS	CESC	-0.113655	0.0469837
LIPT1	CESC	-0.0579036	0.312687
DLD	CESC	-0.111912	0.0504901
DLAT	CESC	-0.306676	4.37066e-08
PDHA1	CESC	-0.0808112	0.158498
PDHB	CESC	-0.116846	0.0410911
MTF1	CESC	-0.0144193	0.801648
GLS	CESC	-0.0546927	0.340322
CDKN2A	CESC	0.262832	3.14578e-06
FDX1	COAD	-0.133944	0.00351683
LIAS	COAD	-0.15971	0.00048907
LIPT1	COAD	-0.0409695	0.37398
DLD	COAD	-0.198185	1.41e-05
DLAT	COAD	-0.0757214	0.100003
PDHA1	COAD	-0.404129	5.21e-20
PDHB	COAD	-0.135968	0.00304596
MTF1	COAD	0.214748	2.44e-06
GLS	COAD	-0.0907233	0.0486154
CDKN2A	COAD	0.127651	0.00543158
FDX1	ESCC	0.04344	0.58546
LIAS	ESCC	-0.0532382	0.503744
LIPT1	ESCC	0.0675666	0.395922
DLD	ESCC	-0.180044	0.0227152
DLAT	ESCC	-0.154464	0.0511488
PDHA1	ESCC	-0.0625958	0.431665
PDHB	ESCC	0.05495	0.490106
MTF1	ESCC	-0.107684	0.175298
GLS	ESCC	0.0916231	0.249202
CDKN2A	ESCC	0.0222158	0.780367
FDX1	GBM	0.197991	0.0103226
LIAS	GBM	0.00128381	0.986863
LIPT1	GBM	0.0114744	0.882995
DLD	GBM	-0.0527226	0.49861
DLAT	GBM	-0.337929	7.95799e-06
PDHA1	GBM	-0.511484	1.6216e-12
PDHB	GBM	-0.0794934	0.307168
MTF1	GBM	-0.0897455	0.248752
GLS	GBM	-0.00915598	0.906515
CDKN2A	GBM	-0.107989	0.164801
FDX1	HNSC	0.032854	0.462663
LIAS	HNSC	-0.0399739	0.371454
LIPT1	HNSC	-0.0273576	0.54084
DLD	HNSC	-0.171901	0.000108505
DLAT	HNSC	-0.0928989	0.0374571
PDHA1	HNSC	-0.0583808	0.191588
PDHB	HNSC	0.116418	0.00903373
MTF1	HNSC	0.0561836	0.208873
GLS	HNSC	-0.124347	0.00527187
CDKN2A	HNSC	0.0672354	0.132483
FDX1	KIRC	-0.245206	1.03621e-08
LIAS	KIRC	-0.198177	4.19212e-06
LIPT1	KIRC	0.0183127	0.673735
DLD	KIRC	-0.272141	1.80547e-10
DLAT	KIRC	-0.293423	5.27608e-12
PDHA1	KIRC	-0.449337	9.50363e-28
PDHB	KIRC	-0.296934	2.86086e-12
MTF1	KIRC	0.0598609	0.168393
GLS	KIRC	-0.054626	0.208847
CDKN2A	KIRC	0.181709	2.52606e-05
FDX1	KIRP	0.094542	0.108749
LIAS	KIRP	-0.300141	1.98565e-07
LIPT1	KIRP	-0.125989	0.0322682
DLD	KIRP	-0.118915	0.0433863
DLAT	KIRP	-0.25827	8.69806e-06
PDHA1	KIRP	-0.103879	0.0778904
PDHB	KIRP	-0.134971	0.021729
MTF1	KIRP	-0.158863	0.00680621
GLS	KIRP	-0.141073	0.0164014
CDKN2A	KIRP	0.0889772	0.131286
FDX1	LAML	-0.241172	0.00285343
LIAS	LAML	-0.237015	0.00338794
LIPT1	LAML	-0.28565	0.000377514
DLD	LAML	-0.0970383	0.235892
DLAT	LAML	-0.328673	3.78373e-05
PDHA1	LAML	-0.354215	8.11828e-06
PDHB	LAML	-0.161209	0.04799
MTF1	LAML	0.563012	5.28796e-14
GLS	LAML	-0.329159	3.6791e-05
CDKN2A	LAML	-0.0559665	0.494892
FDX1	LIHC	-0.116198	0.0246241
LIAS	LIHC	-0.186357	0.000290405
LIPT1	LIHC	0.0398972	0.441716
DLD	LIHC	-0.0884377	0.0876501
DLAT	LIHC	-0.0132068	0.799061
PDHA1	LIHC	0.00121502	0.981316
PDHB	LIHC	-0.0936502	0.0704473
MTF1	LIHC	0.0338408	0.514113
GLS	LIHC	0.118498	0.021903
CDKN2A	LIHC	0.0866392	0.0943155
FDX1	LUAD	0.0310348	0.473787
LIAS	LUAD	-0.123532	0.00421527
LIPT1	LUAD	0.0742595	0.0861659
DLD	LUAD	-0.132767	0.00208837
DLAT	LUAD	-0.225527	1.35e-07
PDHA1	LUAD	-0.240469	1.78e-08
PDHB	LUAD	-0.193508	6.54e-06
MTF1	LUAD	0.0582307	0.178667
GLS	LUAD	0.251584	3.62e-09
CDKN2A	LUAD	0.0767188	0.076233
FDX1	LUSC	0.087304	0.0505907
LIAS	LUSC	-0.10568	0.0178586
LIPT1	LUSC	-0.014933	0.738558
DLD	LUSC	-0.233652	1.19e-07
DLAT	LUSC	-0.111328	0.0125641
PDHA1	LUSC	-0.290687	3.12e-11
PDHB	LUSC	0.129225	0.00372836
MTF1	LUSC	0.0392684	0.379961
GLS	LUSC	0.281939	1.26e-10
CDKN2A	LUSC	-0.00827963	0.853191
FDX1	OV	-0.0162229	0.752911
LIAS	OV	-0.0963244	0.0610133
LIPT1	OV	-0.200294	8.63e-05
DLD	OV	-0.0160115	0.756028
DLAT	OV	-0.0433189	0.400383
PDHA1	OV	0.0560083	0.276764
PDHB	OV	-0.0829617	0.106845
MTF1	OV	0.076507	0.137096
GLS	OV	0.0381706	0.458743
CDKN2A	OV	0.217914	1.87e-05
FDX1	PAAD	0.0185785	0.805571
LIAS	PAAD	-0.199059	0.00772696
LIPT1	PAAD	0.182361	0.0148372
DLD	PAAD	0.0585709	0.437398
DLAT	PAAD	0.0980664	0.192816
PDHA1	PAAD	-0.0656316	0.384079
PDHB	PAAD	0.197469	0.00823992
MTF1	PAAD	0.183058	0.0144533
GLS	PAAD	0.0890344	0.237266
CDKN2A	PAAD	-0.0876249	0.244803
FDX1	PRAD	-0.000758805	0.98651
LIAS	PRAD	0.0297655	0.50708
LIPT1	PRAD	-0.0918659	0.0402356
DLD	PRAD	-0.108021	0.0157772
DLAT	PRAD	-0.129779	0.00368367
PDHA1	PRAD	-0.0639553	0.153715
PDHB	PRAD	-0.216071	1.1e-06
MTF1	PRAD	0.0547732	0.221939
GLS	PRAD	0.223619	4.49e-07
CDKN2A	PRAD	0.159897	0.000335842
FDX1	READ	-0.0463898	0.551639
LIAS	READ	-0.278146	0.00027314
LIPT1	READ	-0.0342968	0.659928
DLD	READ	-0.25264	0.000988066
DLAT	READ	-0.141863	0.0674358
PDHA1	READ	-0.296123	0.000102112
PDHB	READ	-0.232552	0.00249267
MTF1	READ	-0.0359898	0.644263
GLS	READ	-0.143347	0.064588
CDKN2A	READ	0.246194	0.0013406
FDX1	SARC	0.350365	5.18607e-09
LIAS	SARC	-0.146108	0.017744
LIPT1	SARC	-0.117466	0.0571072
DLD	SARC	-0.218279	0.000362287
DLAT	SARC	-0.204687	0.000840578
PDHA1	SARC	-0.110459	0.0737306
PDHB	SARC	-0.0393087	0.525631
MTF1	SARC	0.0306381	0.620871
GLS	SARC	-0.113823	0.065315
CDKN2A	SARC	0.0132851	0.83021
FDX1	STAD	-0.173355	0.000747985
LIAS	STAD	-0.0626273	0.226313
LIPT1	STAD	0.114173	0.0270491
DLD	STAD	-0.0962383	0.0626387
DLAT	STAD	-0.191782	0.000186837
PDHA1	STAD	-0.156571	0.00236081
PDHB	STAD	-0.0671125	0.194717
MTF1	STAD	0.154404	0.0027173
GLS	STAD	-0.0976667	0.058823
CDKN2A	STAD	-0.250174	9.26e-07
FDX1	UCEC	-0.000410935	0.99237
LIAS	UCEC	-0.115342	0.0070806
LIPT1	UCEC	-0.0162437	0.705417
DLD	UCEC	-0.142904	0.000830057
DLAT	UCEC	-0.199683	2.679e-06
PDHA1	UCEC	-0.0543574	0.20557
PDHB	UCEC	-0.129388	0.00249781
MTF1	UCEC	-0.0634446	0.139447
GLS	UCEC	-0.0141921	0.741196
CDKN2A	UCEC	-0.0449719	0.295085

## Sheet: Table S3
Table S3. Pearson correlation between CuAGs expressions and stromal scores in pan-cancer.
Gene	Cancer	Cor	P-value
FDX1	ACC	-0.553571	1.21385e-07
LIAS	ACC	-0.222265	0.0489825
LIPT1	ACC	0.20939	0.0640224
DLD	ACC	-0.235872	0.0363774
DLAT	ACC	-0.242186	0.0315225
PDHA1	ACC	0.129884	0.253923
PDHB	ACC	-0.0701975	0.538724
MTF1	ACC	-0.108908	0.339369
GLS	ACC	0.168433	0.137855
CDKN2A	ACC	0.040146	0.725378
FDX1	BLCA	-0.0556636	0.25846
LIAS	BLCA	-0.233547	1.55e-06
LIPT1	BLCA	-0.234329	1.43e-06
DLD	BLCA	-0.173165	0.00040087
DLAT	BLCA	-0.0886591	0.0715389
PDHA1	BLCA	-0.115351	0.0188846
PDHB	BLCA	-0.140908	0.00406944
MTF1	BLCA	-0.0636536	0.196165
GLS	BLCA	0.302262	3.41e-10
CDKN2A	BLCA	0.0432496	0.38008
FDX1	BRCA	0.0451116	0.135207
LIAS	BRCA	-0.129813	1.6e-05
LIPT1	BRCA	0.00636439	0.833158
DLD	BRCA	-0.157656	1.51e-07
DLAT	BRCA	-0.0858041	0.00443804
PDHA1	BRCA	-0.286951	2.95e-22
PDHB	BRCA	-0.115786	0.000120422
MTF1	BRCA	0.0509027	0.0918172
GLS	BRCA	0.173673	6.94e-09
CDKN2A	BRCA	-0.14732	9.45e-07
FDX1	CESC	-0.0208081	0.716946
LIAS	CESC	-0.0999082	0.0810031
LIPT1	CESC	-0.0887485	0.121341
DLD	CESC	-0.0946299	0.0984771
DLAT	CESC	-0.188755	0.000905931
PDHA1	CESC	-0.182336	0.00135804
PDHB	CESC	-0.113774	0.0467503
MTF1	CESC	0.000603452	0.991612
GLS	CESC	0.150274	0.00846523
CDKN2A	CESC	-0.0440467	0.442652
FDX1	COAD	-0.176962	0.000109257
LIAS	COAD	-0.275103	1.16e-09
LIPT1	COAD	-0.0513184	0.265329
DLD	COAD	-0.195644	1.83e-05
DLAT	COAD	-0.0818119	0.0754753
PDHA1	COAD	-0.454886	1.56e-25
PDHB	COAD	-0.166094	0.000285641
MTF1	COAD	0.235605	2.18e-07
GLS	COAD	0.127869	0.00535212
CDKN2A	COAD	0.0943352	0.0402862
FDX1	ESCC	-0.162737	0.0397766
LIAS	ESCC	-0.111437	0.160645
LIPT1	ESCC	-0.0750342	0.345679
DLD	ESCC	-0.154908	0.0504762
DLAT	ESCC	-0.211289	0.0073182
PDHA1	ESCC	-0.27581	0.00041536
PDHB	ESCC	-0.0226869	0.775832
MTF1	ESCC	-0.225267	0.00418336
GLS	ESCC	0.255225	0.00112528
CDKN2A	ESCC	-0.0931439	0.241399
FDX1	GBM	0.0202108	0.795446
LIAS	GBM	-0.129575	0.0951285
LIPT1	GBM	-0.0919224	0.237412
DLD	GBM	-0.0298116	0.702134
DLAT	GBM	-0.288364	0.000157405
PDHA1	GBM	-0.392997	1.493e-07
PDHB	GBM	-0.0857782	0.270372
MTF1	GBM	-0.0396726	0.610729
GLS	GBM	0.164108	0.0340729
CDKN2A	GBM	-0.107821	0.16546
FDX1	HNSC	-0.0227184	0.611586
LIAS	HNSC	-0.24081	4.69283e-08
LIPT1	HNSC	-0.176893	6.75001e-05
DLD	HNSC	-0.146349	0.00100708
DLAT	HNSC	-0.0114108	0.798697
PDHA1	HNSC	-0.325267	7.79447e-14
PDHB	HNSC	-0.0746822	0.094634
MTF1	HNSC	0.0226848	0.612114
GLS	HNSC	0.146373	0.00100507
CDKN2A	HNSC	-0.176808	6.80525e-05
FDX1	KIRC	-0.238816	2.53316e-08
LIAS	KIRC	-0.213794	6.60778e-07
LIPT1	KIRC	-0.0730167	0.0927952
DLD	KIRC	-0.256684	1.95157e-09
DLAT	KIRC	-0.180764	2.78728e-05
PDHA1	KIRC	-0.550064	2.53217e-43
PDHB	KIRC	-0.207248	1.4585e-06
MTF1	KIRC	0.331658	4.23578e-15
GLS	KIRC	-0.210991	9.30283e-07
CDKN2A	KIRC	0.00322088	0.940974
FDX1	KIRP	0.0980629	0.0961412
LIAS	KIRP	-0.34511	1.66378e-09
LIPT1	KIRP	-0.1893	0.00122311
DLD	KIRP	-0.0964985	0.101591
DLAT	KIRP	-0.0975222	0.0979978
PDHA1	KIRP	-0.211888	0.000285888
PDHB	KIRP	-0.136937	0.0198682
MTF1	KIRP	0.0475746	0.420405
GLS	KIRP	-0.0527447	0.371645
CDKN2A	KIRP	0.108536	0.0653924
FDX1	LAML	-0.0875374	0.285164
LIAS	LAML	-0.211907	0.00900006
LIPT1	LAML	-0.151501	0.0633207
DLD	LAML	0.0611245	0.455929
DLAT	LAML	-0.174294	0.0323245
PDHA1	LAML	-0.425052	5.32955e-08
PDHB	LAML	0.0413026	0.61459
MTF1	LAML	0.594663	8.24847e-16
GLS	LAML	-0.210361	0.00952664
CDKN2A	LAML	-0.00113878	0.988928
FDX1	LIHC	0.0917932	0.0762288
LIAS	LIHC	-0.189111	0.000234862
LIPT1	LIHC	-0.077051	0.13693
DLD	LIHC	0.134482	0.00921717
DLAT	LIHC	0.0550575	0.288234
PDHA1	LIHC	0.03263	0.52929
PDHB	LIHC	-0.151013	0.00341724
MTF1	LIHC	0.0652194	0.208247
GLS	LIHC	0.220508	1.68e-05
CDKN2A	LIHC	-0.172677	0.000798058
FDX1	LUAD	-0.0503104	0.245359
LIAS	LUAD	-0.232825	5.1e-08
LIPT1	LUAD	-0.041995	0.332294
DLD	LUAD	-0.126908	0.00327756
DLAT	LUAD	-0.101586	0.0187599
PDHA1	LUAD	-0.376736	1.74e-19
PDHB	LUAD	-0.219174	3.05e-07
MTF1	LUAD	0.140122	0.00115611
GLS	LUAD	0.307379	3.6e-13
CDKN2A	LUAD	-0.0646147	0.13554
FDX1	LUSC	-0.023398	0.60097
LIAS	LUSC	-0.218288	7.88e-07
LIPT1	LUSC	-0.209631	2.16e-06
DLD	LUSC	-0.266291	1.35e-09
DLAT	LUSC	-0.115979	0.00929904
PDHA1	LUSC	-0.414778	2.71e-22
PDHB	LUSC	0.0253295	0.571263
MTF1	LUSC	0.090639	0.042365
GLS	LUSC	0.347022	1.19e-15
CDKN2A	LUSC	-0.020942	0.639716
FDX1	OV	-0.144135	0.00493206
LIAS	OV	-0.102392	0.0463688
LIPT1	OV	-0.36031	4.63e-13
DLD	OV	-0.112125	0.029072
DLAT	OV	-0.124888	0.0149818
PDHA1	OV	-0.162774	0.00147463
PDHB	OV	-0.195041	0.000132768
MTF1	OV	0.0260403	0.613305
GLS	OV	0.171469	0.000802354
CDKN2A	OV	-0.0274169	0.594665
FDX1	PAAD	-0.0740625	0.325851
LIAS	PAAD	-0.338801	3.7302e-06
LIPT1	PAAD	0.0380263	0.614302
DLD	PAAD	0.0312087	0.679209
DLAT	PAAD	0.221492	0.00296597
PDHA1	PAAD	-0.232838	0.00176204
PDHB	PAAD	0.267861	0.000300555
MTF1	PAAD	0.263471	0.00038032
GLS	PAAD	0.195189	0.00902888
CDKN2A	PAAD	-0.124869	0.0967667
FDX1	PRAD	-0.0996391	0.0260324
LIAS	PRAD	-0.0166764	0.710181
LIPT1	PRAD	-0.288069	5.44e-11
DLD	PRAD	-0.0233199	0.603278
DLAT	PRAD	-0.0643635	0.1511
PDHA1	PRAD	-0.183618	3.68e-05
PDHB	PRAD	-0.198786	7.67e-06
MTF1	PRAD	0.0788776	0.0783541
GLS	PRAD	0.378392	1.97e-18
CDKN2A	PRAD	0.109477	0.0144147
FDX1	READ	0.0218352	0.779411
LIAS	READ	-0.323393	2.02e-05
LIPT1	READ	-0.0789991	0.310195
DLD	READ	-0.105827	0.17347
DLAT	READ	-0.0578617	0.457637
PDHA1	READ	-0.29789	9.24e-05
PDHB	READ	-0.150279	0.0525657
MTF1	READ	-0.0265899	0.733031
GLS	READ	0.117102	0.13178
CDKN2A	READ	0.121019	0.119259
FDX1	SARC	0.195906	0.00140841
LIAS	SARC	-0.315888	1.66745e-07
LIPT1	SARC	-0.239803	8.56932e-05
DLD	SARC	-0.28324	3.04982e-06
DLAT	SARC	-0.275113	5.95396e-06
PDHA1	SARC	-0.35466	3.26457e-09
PDHB	SARC	-0.179684	0.00345638
MTF1	SARC	0.0507399	0.412517
GLS	SARC	-0.0539734	0.383335
CDKN2A	SARC	0.0263919	0.670079
FDX1	STAD	-0.340266	1.29e-11
LIAS	STAD	-0.195816	0.000135466
LIPT1	STAD	-0.0113983	0.825874
DLD	STAD	-0.158584	0.00206847
DLAT	STAD	-0.315697	4.01e-10
PDHA1	STAD	-0.309534	9.06e-10
PDHB	STAD	-0.0709047	0.170623
MTF1	STAD	0.082595	0.110302
GLS	STAD	-0.0547579	0.290221
CDKN2A	STAD	-0.193943	0.000157405
FDX1	UCEC	-0.126841	0.00304072
LIAS	UCEC	-0.192362	6.22583e-06
LIPT1	UCEC	-0.137125	0.00134559
DLD	UCEC	-0.173086	4.94088e-05
DLAT	UCEC	-0.218438	2.67012e-07
PDHA1	UCEC	-0.205453	1.34777e-06
PDHB	UCEC	-0.2166	3.37868e-07
MTF1	UCEC	-0.113218	0.00821484
GLS	UCEC	0.0489454	0.254432
CDKN2A	UCEC	-0.11797	0.00587284

## Sheet: Table S4
Table S4. Pearson correlation between CuAGs expressions and TMB in pan-cancer.
Gene	Cancer	Cor	P-value
FDX1	ACC	-0.123981	0.276326
LIAS	ACC	-0.0632095	0.579978
LIPT1	ACC	-0.115413	0.31113
DLD	ACC	0.0158902	0.889456
DLAT	ACC	0.14446	0.204013
PDHA1	ACC	-0.0979841	0.390291
PDHB	ACC	-0.177385	0.117833
MTF1	ACC	0.212842	0.0596641
GLS	ACC	-0.159658	0.159877
CDKN2A	ACC	0.222828	0.0483975
FDX1	BLCA	0.17447	0.000399373
LIAS	BLCA	-0.0626902	0.20636
LIPT1	BLCA	0.00538355	0.913671
DLD	BLCA	0.0308358	0.53454
DLAT	BLCA	0.0427045	0.389604
PDHA1	BLCA	0.14213	0.0040186
PDHB	BLCA	0.0529412	0.28605
MTF1	BLCA	-0.0561873	0.257491
GLS	BLCA	-0.0116987	0.813754
CDKN2A	BLCA	0.113818	0.0214798
FDX1	BRCA	0.0316689	0.32199
LIAS	BRCA	-0.0838788	0.0086116
LIPT1	BRCA	-0.0133668	0.675996
DLD	BRCA	0.0220698	0.490134
DLAT	BRCA	0.000366406	0.99086
PDHA1	BRCA	0.0236663	0.459281
PDHB	BRCA	-0.0449013	0.160156
MTF1	BRCA	0.00647439	0.839585
GLS	BRCA	0.0089637	0.779281
CDKN2A	BRCA	0.00921251	0.77332
FDX1	CESC	0.117554	0.047011
LIAS	CESC	0.0439465	0.459114
LIPT1	CESC	0.0365956	0.537641
DLD	CESC	0.119961	0.0426446
DLAT	CESC	0.121779	0.0395787
PDHA1	CESC	0.0220757	0.710083
PDHB	CESC	0.0954089	0.107372
MTF1	CESC	0.00342654	0.953992
GLS	CESC	-0.0399819	0.500653
CDKN2A	CESC	-0.221917	0.000154448
FDX1	COAD	-0.0590688	0.24451
LIAS	COAD	0.131971	0.00907344
LIPT1	COAD	-0.00751599	0.882379
DLD	COAD	-0.0762193	0.132951
DLAT	COAD	0.0436801	0.389648
PDHA1	COAD	-0.120605	0.0171805
PDHB	COAD	0.0339946	0.503255
MTF1	COAD	0.17004	0.000746719
GLS	COAD	-0.164422	0.00111859
CDKN2A	COAD	0.0107462	0.832462
FDX1	ESCC	0.0867693	0.278338
LIAS	ESCC	0.0850981	0.287735
LIPT1	ESCC	-0.0144316	0.857175
DLD	ESCC	0.0568321	0.478157
DLAT	ESCC	0.233577	0.0031401
PDHA1	ESCC	0.0926096	0.247138
PDHB	ESCC	0.0527574	0.510318
MTF1	ESCC	-0.0454097	0.571019
GLS	ESCC	0.00232495	0.976871
CDKN2A	ESCC	-0.0899935	0.2608
FDX1	GBM	0.0700735	0.395771
LIAS	GBM	-0.0601737	0.466009
LIPT1	GBM	-0.00152723	0.985252
DLD	GBM	-0.0891459	0.279628
DLAT	GBM	0.0344228	0.676847
PDHA1	GBM	-0.127928	0.119992
PDHB	GBM	-0.12403	0.131796
MTF1	GBM	0.0106187	0.89773
GLS	GBM	0.0678123	0.411231
CDKN2A	GBM	0.0688641	0.403996
FDX1	HNSC	0.121464	0.00698942
LIAS	HNSC	-0.0165016	0.715024
LIPT1	HNSC	0.0618841	0.170538
DLD	HNSC	0.0784522	0.082139
DLAT	HNSC	0.108531	0.0160258
PDHA1	HNSC	0.060795	0.178201
PDHB	HNSC	0.0660129	0.143712
MTF1	HNSC	-0.0595648	0.187161
GLS	HNSC	-0.0336814	0.45603
CDKN2A	HNSC	0.0526443	0.243799
FDX1	KIRC	-0.068375	0.214013
LIAS	KIRC	-0.0166787	0.762062
LIPT1	KIRC	0.0606619	0.270392
DLD	KIRC	-0.0197316	0.720189
DLAT	KIRC	-0.0793891	0.148919
PDHA1	KIRC	-0.0325921	0.554002
PDHB	KIRC	-0.20688	0.000146769
MTF1	KIRC	-0.0767809	0.162775
GLS	KIRC	0.253699	2.8408e-06
CDKN2A	KIRC	0.235096	1.50252e-05
FDX1	KIRP	-0.0665153	0.269047
LIAS	KIRP	0.178984	0.00274407
LIPT1	KIRP	-0.12917	0.0313171
DLD	KIRP	0.15353	0.0103609
DLAT	KIRP	-0.0327209	0.586955
PDHA1	KIRP	0.135121	0.0242528
PDHB	KIRP	0.0420597	0.484911
MTF1	KIRP	-0.075146	0.211645
GLS	KIRP	-0.0154476	0.797628
CDKN2A	KIRP	0.0113493	0.850576
FDX1	LAML	0.114766	0.241418
LIAS	LAML	0.107159	0.274245
LIPT1	LAML	0.0495095	0.614264
DLD	LAML	0.191299	0.0494868
DLAT	LAML	0.199713	0.0401191
PDHA1	LAML	0.0275116	0.779521
PDHB	LAML	0.135936	0.164707
MTF1	LAML	0.161741	0.0976401
GLS	LAML	0.0744957	0.447888
CDKN2A	LAML	0.0838168	0.392984
FDX1	LIHC	-0.0277052	0.60083
LIAS	LIHC	0.0464625	0.380083
LIPT1	LIHC	0.0252076	0.634056
DLD	LIHC	-0.0286791	0.588089
DLAT	LIHC	0.0465342	0.379348
PDHA1	LIHC	-0.0225695	0.669967
PDHB	LIHC	0.0779305	0.140572
MTF1	LIHC	0.0798938	0.130812
GLS	LIHC	-0.0931128	0.0780842
CDKN2A	LIHC	0.142807	0.00672272
FDX1	LUAD	-0.103364	0.0204139
LIAS	LUAD	-0.12005	0.00702849
LIPT1	LUAD	0.0264812	0.55349
DLD	LUAD	0.188953	1.99e-05
DLAT	LUAD	0.183059	3.62e-05
PDHA1	LUAD	0.0855254	0.0552536
PDHB	LUAD	-0.0885985	0.0470311
MTF1	LUAD	0.0400298	0.370306
GLS	LUAD	0.0102725	0.818232
CDKN2A	LUAD	0.169384	0.000135053
FDX1	LUSC	0.0459194	0.311383
LIAS	LUSC	0.0483884	0.286054
LIPT1	LUSC	0.124464	0.00590236
DLD	LUSC	-0.0409132	0.36713
DLAT	LUSC	0.0454551	0.316306
PDHA1	LUSC	0.0132182	0.77085
PDHB	LUSC	0.0725742	0.109329
MTF1	LUSC	-0.088824	0.0498753
GLS	LUSC	-0.0348309	0.442666
CDKN2A	LUSC	-0.0437734	0.33456
FDX1	OV	0.0443644	0.466206
LIAS	OV	0.0768481	0.20643
LIPT1	OV	0.110235	0.0694922
DLD	OV	0.063512	0.296626
DLAT	OV	0.136026	0.0248646
PDHA1	OV	0.0530309	0.383648
PDHB	OV	-0.0408649	0.502133
MTF1	OV	-0.0280776	0.64478
GLS	OV	0.075238	0.216125
CDKN2A	OV	0.0037323	0.951143
FDX1	PAAD	-0.00631762	0.938633
LIAS	PAAD	-0.0750998	0.359421
LIPT1	PAAD	0.104459	0.201799
DLD	PAAD	0.122809	0.133031
DLAT	PAAD	0.0105079	0.898106
PDHA1	PAAD	0.0143043	0.861612
PDHB	PAAD	0.044452	0.587843
MTF1	PAAD	0.089225	0.275943
GLS	PAAD	-0.0445026	0.587418
CDKN2A	PAAD	-0.00621998	0.93958
FDX1	PRAD	0.00377753	0.934075
LIAS	PRAD	0.126121	0.00555757
LIPT1	PRAD	0.100189	0.0278482
DLD	PRAD	0.0508648	0.265051
DLAT	PRAD	0.101829	0.0253769
PDHA1	PRAD	0.0530533	0.245011
PDHB	PRAD	0.00926028	0.839306
MTF1	PRAD	0.0581853	0.202241
GLS	PRAD	0.111569	0.0142567
CDKN2A	PRAD	-0.0317435	0.48688
FDX1	READ	0.0870026	0.321217
LIAS	READ	0.264882	0.00214538
LIPT1	READ	0.0830822	0.343587
DLD	READ	0.122882	0.160405
DLAT	READ	0.13937	0.110981
PDHA1	READ	0.100986	0.249258
PDHB	READ	-0.0342181	0.696898
MTF1	READ	0.207819	0.0167972
GLS	READ	-0.0481906	0.583197
CDKN2A	READ	0.133074	0.128224
FDX1	SARC	0.080536	0.219687
LIAS	SARC	-0.0922729	0.159443
LIPT1	SARC	-0.0387657	0.555159
DLD	SARC	-0.0356958	0.586931
DLAT	SARC	0.0329489	0.616049
PDHA1	SARC	0.0450763	0.492592
PDHB	SARC	0.0667887	0.308994
MTF1	SARC	0.0247729	0.706188
GLS	SARC	-0.0335681	0.609429
CDKN2A	SARC	0.0288341	0.660802
FDX1	STAD	0.069703	0.182135
LIAS	STAD	0.323539	2.05e-10
LIPT1	STAD	0.0291141	0.577716
DLD	STAD	0.254811	7.29e-07
DLAT	STAD	0.293606	9.46e-09
PDHA1	STAD	0.142609	0.00613581
PDHB	STAD	0.265132	2.45e-07
MTF1	STAD	0.01068	0.838208
GLS	STAD	-0.10715	0.0399351
CDKN2A	STAD	-0.106615	0.040943
FDX1	UCEC	0.141733	0.00112906
LIAS	UCEC	0.173372	6.51704e-05
LIPT1	UCEC	0.0397096	0.363852
DLD	UCEC	0.185367	1.91764e-05
DLAT	UCEC	0.22806	1.27206e-07
PDHA1	UCEC	0.0433962	0.320989
PDHB	UCEC	0.052195	0.232517
MTF1	UCEC	0.0969308	0.0263576
GLS	UCEC	0.0636353	0.145373
CDKN2A	UCEC	-0.269671	3.36511e-10

## Sheet: Table S5
Table S5. Pearson correlation between CuAGs expressions and MSI in pan-cancer.
Gene	Cancer	Cor	P-value
FDX1	ACC	-0.0884389	0.438308
LIAS	ACC	0.0964708	0.397687
LIPT1	ACC	-0.135885	0.232452
DLD	ACC	0.0380391	0.739262
DLAT	ACC	-0.102535	0.368548
PDHA1	ACC	0.00340264	0.976257
PDHB	ACC	-0.278237	0.0130338
MTF1	ACC	0.0711824	0.533028
GLS	ACC	-0.219693	0.0517285
CDKN2A	ACC	-0.000461645	0.996778
FDX1	BLCA	0.0331372	0.504473
LIAS	BLCA	-0.0463322	0.350565
LIPT1	BLCA	0.0971686	0.0498405
DLD	BLCA	-0.1091	0.0275573
DLAT	BLCA	-0.0606323	0.221678
PDHA1	BLCA	-0.0301521	0.543644
PDHB	BLCA	0.00606216	0.90284
MTF1	BLCA	-0.0164904	0.739822
GLS	BLCA	-0.0856402	0.0840393
CDKN2A	BLCA	0.101322	0.0407974
FDX1	BRCA	0.0201024	0.517871
LIAS	BRCA	-0.00360607	0.907665
LIPT1	BRCA	0.0436098	0.160522
DLD	BRCA	0.0404015	0.193604
DLAT	BRCA	-0.0443506	0.153528
PDHA1	BRCA	0.0605001	0.0514525
PDHB	BRCA	-0.12672	4.27e-05
MTF1	BRCA	-0.0676526	0.0293725
GLS	BRCA	0.0870835	0.00501209
CDKN2A	BRCA	0.132729	1.8e-05
FDX1	CESC	0.0352863	0.541294
LIAS	CESC	-0.0831062	0.149659
LIPT1	CESC	0.0134776	0.815563
DLD	CESC	0.0962524	0.0949924
DLAT	CESC	0.102755	0.0745844
PDHA1	CESC	-0.0166123	0.773719
PDHB	CESC	-0.0310134	0.591372
MTF1	CESC	0.0400948	0.48758
GLS	CESC	0.0451715	0.434132
CDKN2A	CESC	-0.218977	0.000124904
FDX1	COAD	-0.0409296	0.402784
LIAS	COAD	0.113658	0.0198106
LIPT1	COAD	-0.0410857	0.400991
DLD	COAD	-0.140355	0.00394988
DLAT	COAD	0.0205982	0.673811
PDHA1	COAD	-0.290709	1.27e-09
PDHB	COAD	-0.0696358	0.154277
MTF1	COAD	0.201886	3.07e-05
GLS	COAD	-0.102248	0.0361967
CDKN2A	COAD	0.042584	0.384024
FDX1	ESCC	-0.00641888	0.936202
LIAS	ESCC	0.0625568	0.434892
LIPT1	ESCC	-0.0500661	0.532157
DLD	ESCC	0.109675	0.170131
DLAT	ESCC	0.194969	0.0140937
PDHA1	ESCC	0.0261908	0.743929
PDHB	ESCC	0.02418	0.762981
MTF1	ESCC	-0.0594279	0.458256
GLS	ESCC	-0.0135126	0.866182
CDKN2A	ESCC	-0.104595	0.190912
FDX1	GBM	0.0610708	0.454814
LIAS	GBM	-0.0999245	0.220631
LIPT1	GBM	-0.09936	0.223263
DLD	GBM	0.155181	0.056263
DLAT	GBM	0.0948024	0.245328
PDHA1	GBM	0.256008	0.00145535
PDHB	GBM	-0.152305	0.0610434
MTF1	GBM	0.191949	0.0178344
GLS	GBM	-0.0322004	0.693715
CDKN2A	GBM	0.173919	0.0321229
FDX1	HNSC	0.181485	4.79339e-05
LIAS	HNSC	0.157038	0.000447457
LIPT1	HNSC	0.100536	0.0251509
DLD	HNSC	0.103149	0.0215865
DLAT	HNSC	-0.0678831	0.131106
PDHA1	HNSC	0.171186	0.000127526
PDHB	HNSC	0.0778689	0.0831882
MTF1	HNSC	-0.200118	7.08577e-06
GLS	HNSC	-0.0144698	0.747861
CDKN2A	HNSC	-0.00627796	0.889082
FDX1	KIRC	0.0607394	0.267611
LIAS	KIRC	-0.00496541	0.927856
LIPT1	KIRC	0.031049	0.571188
DLD	KIRC	0.042705	0.435942
DLAT	KIRC	0.0195355	0.721648
PDHA1	KIRC	0.0356294	0.51576
PDHB	KIRC	0.0354312	0.518101
MTF1	KIRC	0.0317947	0.561976
GLS	KIRC	0.139009	0.0108605
CDKN2A	KIRC	0.168481	0.00197258
FDX1	KIRP	0.068282	0.250553
LIAS	KIRP	0.0324582	0.585277
LIPT1	KIRP	-0.13878	0.0190819
DLD	KIRP	0.0935461	0.115082
DLAT	KIRP	0.0290177	0.625674
PDHA1	KIRP	0.144614	0.0145459
PDHB	KIRP	0.0339471	0.568176
MTF1	KIRP	-0.0687375	0.247399
GLS	KIRP	-0.00657213	0.912041
CDKN2A	KIRP	0.0218676	0.713179
FDX1	LAML	0.0196447	0.836381
LIAS	LAML	-0.0353126	0.710399
LIPT1	LAML	0.0499603	0.599229
DLD	LAML	0.0696222	0.463708
DLAT	LAML	0.0900822	0.342686
PDHA1	LAML	0.0381234	0.688496
PDHB	LAML	-0.0566226	0.55138
MTF1	LAML	0.275992	0.00308729
GLS	LAML	0.0385064	0.68553
CDKN2A	LAML	0.0082785	0.930652
FDX1	LIHC	-0.0362912	0.487058
LIAS	LIHC	0.0316255	0.544783
LIPT1	LIHC	0.0544498	0.296868
DLD	LIHC	0.00779531	0.881366
DLAT	LIHC	0.0794117	0.127839
PDHA1	LIHC	0.0943385	0.0702844
PDHB	LIHC	0.00929078	0.858826
MTF1	LIHC	0.0494091	0.343906
GLS	LIHC	-0.0146558	0.779026
CDKN2A	LIHC	0.0430239	0.409917
FDX1	LUAD	-0.133913	0.00241814
LIAS	LUAD	-0.0849962	0.0548408
LIPT1	LUAD	-0.0124248	0.779332
DLD	LUAD	-0.0288899	0.514658
DLAT	LUAD	-0.0852846	0.0540201
PDHA1	LUAD	0.174388	7.41e-05
PDHB	LUAD	-0.139749	0.00154077
MTF1	LUAD	0.094078	0.0334889
GLS	LUAD	0.0544405	0.219244
CDKN2A	LUAD	0.0241464	0.586042
FDX1	LUSC	-0.0577375	0.200617
LIAS	LUSC	0.0418088	0.354261
LIPT1	LUSC	-0.0486422	0.281066
DLD	LUSC	0.0196251	0.663792
DLAT	LUSC	-0.103001	0.0221793
PDHA1	LUSC	0.171693	0.000127617
PDHB	LUSC	-0.168016	0.000178419
MTF1	LUSC	0.0695911	0.122801
GLS	LUSC	-0.00169838	0.969995
CDKN2A	LUSC	-0.0194714	0.666266
FDX1	OV	-0.0530226	0.383723
LIAS	OV	-0.0173257	0.776067
LIPT1	OV	-0.0687964	0.258167
DLD	OV	-0.0324783	0.593813
DLAT	OV	-0.068644	0.259226
PDHA1	OV	-0.121448	0.0453759
PDHB	OV	-0.161594	0.00757672
MTF1	OV	-0.0448043	0.461792
GLS	OV	0.0178184	0.769875
CDKN2A	OV	-0.0766053	0.207872
FDX1	PAAD	-0.260137	0.000507677
LIAS	PAAD	0.0589058	0.438731
LIPT1	PAAD	-0.0371384	0.625591
DLD	PAAD	0.0452733	0.551895
DLAT	PAAD	-0.0545576	0.473317
PDHA1	PAAD	-0.052922	0.486703
PDHB	PAAD	-0.000160711	0.998316
MTF1	PAAD	-0.0501311	0.510003
GLS	PAAD	0.0766402	0.31342
CDKN2A	PAAD	-0.0301536	0.692012
FDX1	PRAD	0.0107553	0.811344
LIAS	PRAD	0.143544	0.00136389
LIPT1	PRAD	0.0151234	0.73714
DLD	PRAD	-0.195782	1.15e-05
DLAT	PRAD	-0.163772	0.000252984
PDHA1	PRAD	0.170495	0.000138061
PDHB	PRAD	-0.0939384	0.0366776
MTF1	PRAD	-0.202446	5.63e-06
GLS	PRAD	-0.0260662	0.56288
CDKN2A	PRAD	0.168982	0.000158541
FDX1	READ	-0.0122304	0.881121
LIAS	READ	0.081118	0.32048
LIPT1	READ	0.157142	0.0531855
DLD	READ	0.092702	0.25599
DLAT	READ	0.128722	0.113999
PDHA1	READ	-0.0837833	0.304784
PDHB	READ	0.0719417	0.378439
MTF1	READ	0.199364	0.0138011
GLS	READ	0.0659545	0.419489
CDKN2A	READ	-0.00160136	0.984378
FDX1	SARC	0.000313749	0.996038
LIAS	SARC	0.136711	0.0297076
LIPT1	SARC	-0.173882	0.00555032
DLD	SARC	0.0703738	0.264763
DLAT	SARC	-0.0540413	0.392026
PDHA1	SARC	0.105536	0.0939296
PDHB	SARC	-0.13543	0.0312868
MTF1	SARC	0.112768	0.0733708
GLS	SARC	-0.0603853	0.338767
CDKN2A	SARC	-0.0286599	0.650046
FDX1	STAD	0.102878	0.046792
LIAS	STAD	0.341897	1.08e-11
LIPT1	STAD	0.0186196	0.719661
DLD	STAD	0.30762	1.22e-09
DLAT	STAD	0.352135	2.33e-12
PDHA1	STAD	0.132538	0.0102908
PDHB	STAD	0.270686	1.06e-07
MTF1	STAD	0.00872966	0.866377
GLS	STAD	-0.0785259	0.12955
CDKN2A	STAD	-0.144738	0.00503927
FDX1	UCEC	0.173373	5.2848e-05
LIAS	UCEC	0.0691283	0.109243
LIPT1	UCEC	0.0133064	0.758131
DLD	UCEC	0.16851	8.57976e-05
DLAT	UCEC	0.244446	9.24274e-09
PDHA1	UCEC	-0.151121	0.000435989
PDHB	UCEC	0.189943	9.16961e-06
MTF1	UCEC	-0.0476552	0.26985
GLS	UCEC	0.074586	0.0839179
CDKN2A	UCEC	-0.34099	4.08909e-16

## Sheet: Table S6
Table S6. An ultimate cancer classification system based on distinct regulatory patterns of CuAGs.
Cancer Type	Survival	Immune	Stromal	TMB	MSI	Subtype
ESCC	×	×	×	×	×	Cuproptosis inert
KIRP	×	×	×	×	×	Cuproptosis inert
SARC	×	×	×	×	×	Cuproptosis inert
BRCA	×	√	√	√	√	Genomic disturbed
PRAD	×	√	√	√	√	Genomic disturbed
STAD	×	√	√	×	√	Genomic disturbed
GBM	×	√	×	√	√	Genomic disturbed
UCEC	√	×	×	√	√	Genomic disturbed
BLCA	×	√	×	√	×	Immune inhibited
ACC	×	√	×	×	×	Immune inhibited
CESC	×	√	×	×	×	Immune inhibited
KIRC	√	√	×	√	×	Immune inhibited
OV	×	√	×	×	×	Immune inhibited
COAD	√	√	√	×	×	Stromal remolded
LIHC	√	×	√	√	×	Stromal remolded
LUAD	√	√	√	√	×	Stromal remolded
LUSC	×	√	√	√	×	Stromal remolded
READ	×	×	√	×	×	Stromal remolded
HNSC	√	√	√	×	×	Stromal remolded
LAML	×	√	√	×	×	Stromal remolded
PAAD	×	√	√	×	×	Stromal remolded

## Sheet: Table S7
Table S7. The gene lists used for marking DNA repairing-related pathways.
Base excision repair	PARP2	PARP3	POLD3	PARP1	PARP4	FEN1	SMUG1	NEIL2	APEX2	POLL	HMGB1	APEX1	LIG1	LIG3	MPG	MUTYH	NTHL1	OGG1	PCNA	POLE3	POLB	POLD1	POLD2	POLE	POLE2	NEIL3	POLE4	POLD4	UNG	XRCC1	NEIL1	MBD4
DNA damage repair	ALKBH2	ALKBH3	APEX1	APEX2	APLF	ATM	ATR	ATRIP	BLM	BRCA1	BRCA2	BRIP1	CCNH	CDK7	CETN2	CHAF1A	CHEK1	CHEK2	CLK2	DCLRE1C	DDB1	DDB2	DUT	ENDOV	ERCC1	ERCC2	ERCC3	ERCC4	ERCC5	ERCC6	ERCC8	FAN1	FANCA	FANCB	FANCC	FANCD2	FANCE	FANCF	FANCG	FANCL	FANCM	GTF2H1	GTF2H2	GTF2H3	GTF2H4	GTF2H5	H2AFX	HLTF	HUS1
DNA replication	DNA2	FEN1	LIG1	MCM2	MCM3	MCM4	MCM5	MCM6	MCM7	PCNA	POLA1	POLA2	POLD1	POLD2	POLD3	POLD4	POLE	POLE2	POLE3	POLE4	PRIM1	PRIM2	RFC1	RFC2	RFC3	RFC4	RFC5	RNASEH1	RNASEH2A	RNASEH2B	RNASEH2C	RPA1	RPA2	RPA3	RPA4	SSBP1
Fanconi anemia	APITD1	ATR	ATRIP	BLM	BRCA1	BRCA2	BRIP1	C17orf70	C19orf40	EME1	EME2	ERCC1	ERCC4	FAN1	FANCA	FANCB	FANCC	FANCD2	FANCE	FANCF	FANCG	FANCI	FANCL	FANCM	HES1	MLH1	MUS81	PALB2	PMS2	POLH	POLI	POLK	POLN	RAD51	RAD51C	REV1	REV3L	RMI1	RMI2	RPA1	RPA2	RPA3	RPA4	SLX4	STRA13	TELO2	TOP3A	TOP3B	UBE2T
Homologous recombination	BLM	BRCA2	EME1	MRE11A	MUS81	NBN	POLD1	POLD2	POLD3	POLD4	RAD50	RAD51	RAD51B	RAD51C	RAD51D	RAD52	RAD54B	RAD54L	RPA1	RPA2	RPA3	RPA4	SHFM1	SSBP1	TOP3A	TOP3B	XRCC2	XRCC3
Mismatch repair	EXO1	LIG1	MLH1	MLH3	MSH2	MSH3	MSH6	PCNA	PMS2	POLD1	POLD2	POLD3	POLD4	RFC1	RFC2	RFC3	RFC4	RFC5	RPA1	RPA2	RPA3	RPA4	SSBP1
Nucleotide excision repair	CCNH	CDK7	CETN2	CUL4A	CUL4B	DDB1	DDB2	ERCC1	ERCC2	ERCC3	ERCC4	ERCC5	ERCC6	ERCC8	GTF2H1	GTF2H2	GTF2H3	GTF2H4	GTF2H5	LIG1	MNAT1	PCNA	POLD1	POLD2	POLD3	POLD4	POLE	POLE2	POLE3	POLE4	RAD23A	RAD23B	RBX1	RFC1	RFC2	RFC3	RFC4	RFC5	RPA1	RPA2	RPA3	RPA4	XPA	XPC
[truncated: 115 more columns]

## Sheet: Table S8
Table S8. The gene lists used for marking TME-related cells.
Activated.B.cell	ADAM28	CD180	CD79B	BLK	CD19	MS4A1	TNFRSF17	IGHM	GNG7	MICAL3	SPIB	HLA-DOB	IGKC	PNOC	FCRL2	BACH2	CR2	TCL1A	AKNA	ARHGAP25	CCL21	CD27	CD38	CLEC17A	CLEC9A	CLECL1
Activated.CD4.T.cell	AIM2	BIRC3	BRIP1	CCL20	CCL4	CCL5	CCNB1	CCR7	DUSP2	ESCO2	ETS1	EXO1	EXOC6	IARS	ITK	KIF11	KNTC1	NUF2	PRC1	PSAT1	RGS1	RTKN2	SAMSN1	SELL	TRAT1
Activated.CD8.T.cell	ADRM1	AHSA1	C1GALT1C1	CCT6B	CD37	CD3D	CD3E	CD3G	CD69	CD8A	CETN3	CSE1L	GEMIN6	GNLY	GPT2	GZMA	GZMH	GZMK	IL2RB	LCK	MPZL1	NKG7	PIK3IP1	PTRH2	TIMM13	ZAP70
Gamma.delta.T.cell	ACP5	AQP9	BTN3A2	C1orf54	CARD8	CCL18	CD209	CD33	CD36	CDK5	IL10RB	KLRF1	LGALS1	MAPK7	KLHL7	KRT80	LAMC1	LCORL	LMNB1	MEIS3P1	MPL	FABP1	FABP5	FADD	MFAP3L	MINPP1	RPS24	RPS7	RPS9	DBNL	CCL13
Immature.B.cell	CD22	CYBB	FAM129C	FCRL1	FCRL3	FCRL5	FCRLA	HDAC9	HLA-DQA1	HVCN1	KIAA0226	NCF1	NCF1B	P2RY10	SP100	TXNIP	STAP1	TAGAP	ZCCHC2
Regulatory.T.cell	CCL3L1	CD72	CLEC5A	FOXP3	ITGA4	L1CAM	LIPA	LRP1	LRRC42	MARCO	MMP12	MNDA	MRC1	MS4A6A	PELO	PLEK	PRSS23	PTGIR	ST8SIA4	STAB1
T.follicular.helper.cell	B3GAT1	CDK5R1	PDCD1	BCL6	CD200	CD83	CD84	FGF2	GPR18	CEBPA	CECR1	CLEC10A	CLEC4A	CSF1R	CTSS	DMN	DPP4	LRRC32	MC5R	MICA	NCAM1	NCR2	NRP1	PDCD1LG2	PDCD6	PRDX1	RAE1	RAET1E	SIGLEC7	SIGLEC9	TYRO3	CHST12	CLIC3	IVNS1ABP	KIR2DL2	LGMN
Type.1.T.helper.cell	CD70	TBX21	ADAM8	AHCYL2	ALCAM	B3GALNT1	BBS12	BST1	CD151	CD47	CD48	CD52	CD53	CD59	CD6	CD68	CD7	CD96	CFHR3	CHRM3	CLEC7A	COL23A1	COL4A4	COL5A3	DAB1	DLEU7	DOC2B	EMP1	F12	FURIN	GAB3	GATM	GFPT2	GPR25	GREM2	HAVCR1	HSD11B1	HUNK	IGF2	RCSD1	RYR1	SAV1	SELE	SELP	SH3KBP1	SIT1	SLC35B3	SIGLEC10	SKAP1
Type.17.T.helper.cell	IL17A	IL17RA	C2CD4A	C2CD4B	CA2	CCDC65	CEACAM3	IL17C	IL17F	IL17RC	IL17RE	IL23A	ILDR1	LONRF3	SH2D6	TNIP2	ABCA1	ABCB1	ADAMTS12	ANK1	ANKRD22	B3GALT2	CAMTA1	CCR9	CD40	GPR44	IFT80
Type.2.T.helper.cell	ASB2	CSRP2	DAPK1	DLC1	DNAJC12	DUSP6	GNAI1	LAMP3	NRP2	OSBPL1A	PDE4B	PHLDA1	PLA2G4A	RAB27B	RBMS3	RNF125	TMPRSS3	GATA3	BIRC5	CDC25C	CDC7	CENPF	CXCR6	DHFR	EVI5	GSTA4	HELLS	IL26	LAIR2
Activated.dendritic.cell	ABCD1	C1QC	CAPG	CCL3L3	CD207	CD302	ATP5B	ATP5L	ATP6V1A	BCL2L1	C1QB	SNURF	SPCS3	CCNA1	CEACAM8	NOS2	SRA1	TNFRSF6B	TREM1	TREML1	RHOA	SLC25A37	TNFSF14	TREML4	VNN2	XPO6	CLEC4C	TNFAIP2	UBD	ACTR3	RAB1A	SLA	HLA-DQA2	SIGLEC5	SLAMF9
CD56bright.natural.killer.cell	ABAT	C11orf75	C5orf15	CDHR1	DCAF12	DYNLL1	GPR137B	HCP5	HDGFRP2	KRT86	MLST8	ELMOD3	ENTPD5	FAM119A	FAM179A	CLIC2	COX7A2L	CREB3L4	CSF1	CSNK2A2	CSTA	CSTB	CTPS	CTSD	FST	GATA2	GMPR	HDC	HEY1	HOXA1	HS2ST1	HS3ST1	BCL11B	CDH3	MYL6B	NAA16	ClQA	ClQB	CYP27B1	EIF3M
CD56dim.natural.killer.cell	CYP27A1	DDX55	DYRK2	RPL37A	NOTCH3	AKR7A3	GPRC5C	GRIN1	HLA-E	PORCN	PSMC4	UPP1	IL21R	KIR2DS1	KIR2DS2	KIR2DS5
Eosinophil	GIPR	KRT18P50	LRMP	FOSB	RRP12	GPR183	NR4A3	ST3GAL6	DEPDC5	PDE6C	PKD2L2	GPR65	IL5RA	P2RY14	DACH1	DAPK2	EMR3
Immature.dendritic.cell	ACADM	AHCYL1	ALDH1A2	ALDH3A2	ALDH9A1	ALOX15	AMT	ARL1	ATIC	ATP5A1	CAPZA1	LILRA5	RDX	RRAGD	TACSTD2	INPP5F	RAB38	PLAU	CSF3R	SLC18A2	AMPD2	CLTB	C1orf162
Macrophage	AIF1	CCL1	CCL14	CCL23	CCL26	CD300LB	CNR1	CNR2	EIF1	EIF4A1	FPR1	FPR2	FRAT2	GPR27	GPR77	RNASE2	MS4A2	BASP1	IGSF6	HK3	VNN1	FES	NPL	FZD2	FAM198B	HNMT	SLC15A3	CD4	TXNDC3	FRMD4A	CRYBB1	HRH1	WNT5B
Mast.cell	ADAMTS3	CPA3	CMA1	CTSG	ARHGAP15	CPM	FCN1	FTL	HSPA6	ITGA9	RNASE3	S100A4	SIGLEC8	SLC6A4	PTGS2	EGR3	PILRA
MDSC	CCR2	CD14	CD2	CD86	CXCR4	FCGR2A	FCGR2B	FCGR3A	FERMT3	GPSM3	IL18BP	IL4R	ITGAL	ITGAM	PARVG	PSAP	PTGER2	PTGES2	S100A8	S100A9
Monocyte	ASGR2	CFP	ASGR1	CD1D	UPK3A	ACTG1	ANXA5	ATP6V1B2	CFL1	DAZAP2	CTBS	EMR4P	HIVEP2	MARCKSL1	MBP	MMP15	PNPLA6	TMBIM6	PQBP1	TEX264	IKZF1
Natural.killer.cell	AKT3	AXL	BST2	CDH2	CRTAM	CSF2RA	CTSZ	CXCL1	CYTH1	DAXX	DGKH	DLL4	DPYD	ERBB3	F11R	FAM27A	FAM49A	FASLG	FCGR1A	FN1	FSTL1	FUCA1	GBP3	GLS2	GRB2	LST1	BCL2	CDC5L	FGF18	FUT5	FZR1	GAGE2	IGFBP5	KANK2	LDB3
Natural.killer.T.cell	BTN2A2	CD101	CD109	CNPY3	CNPY4	CREB1	CRTC2	CRTC3	CSF2	KLRC1	FUT4	ICAM2	IL32	LAMP2	LILRB5	KLRG1	HSPA4	HSPB6	ISM2	ITIH2	KDM4C	KIR2DS4	KIRREL3	SDCBP	NFATC2IP	MICB	KIR2DL1	KIR2DL3	KIR3DL1	KIR3DL2	NCR1	FOSL1	TSLP	SLC7A7	SPP1	TREM2	UBASH3A	YBX2	CCDC88A	CLEC1A	THBD	PDPN	VCAM1	EMR1
Neutrophil	CREB5	CDA	CHST15	S100A12	APOBEC3A	CASP5	MMP25	HAL	C1orf183	FFAR2	MAK	CXCR1	STEAP4	MGAM	BTNL8	CXCR2	TNFRSF10C	VNN3
Plasmacytoid.dendritic.cell	CBX6	DAB2	DDX17	HIGD1A	IDH3A	IL3RA	MAGED1	NUCB2	OFD1	OGT	PDIA4	SERTAD2	SIRPA	TMED2	ENG	FCAR	IGF1	ITGA2B	GABARAP	GPX1	KRT23	PROK2	RALB	RETNLB	RNF141	SEC14L1	SEPX1	EMP3	CD300LF	ABTB1	KLHL21	PHRF1
Basal.cell	CD151	DSG3	KRT14	KRT5	TAZ	TP63
Endocrine.cell	CD200	CDCP1	CGA	CGB1	CGB2	CGB3	CGB5	CGB7	CGB8
Fibroblast	ACTA2	CD34	CD44	CD47	CD81	COL11A1	ENG	IL1R1	ITGB1	MME	NT5E	PDGFRA	PDGFRB	PTPRC	THY1	VIM
Mesenchymal.cell	ACTA2	CD44	CDH2	DLK1	FN1	ITGA5	MMP2	S100A4	SNAI2	THY1	TNC	TWIST1	VIM	WNT5A	ZEB1	ZEB2
Myofibroblast	ACTA2
Pericyte	ACTA2	ALPG	CD34	CSPG4	ENG	MCAM	PDGFRA	PDGFRB	PECAM1	PTPRC	THY1
Platelet	BSG	CD151	CD226	CD84	CD9	GP1BA	GP9	ITGA2B	ITGA6	ITGAV	ITGB3	LAMP2	LRRC32	PECAM1	SELP
Stem.cell	ABCG2	ALCAM	BMI1	CASP3	CD34	CD44	CD9	DCLK1	DLK1	ENG	EPCAM	HLA-A	HLA-B	HLA-C	ITGB1	KDR	KIT	KRT15	KRT19	LGR5	MCAM	MSI1	NANOG	NES	NGFR	NT5E	PECAM1	PROM1	PTPRC	SALL4	SOX2	THY1	TP63	VIM
Vascular.endothelial.cell	CD34	CDH5	ICAM1	PLVAP
[truncated: 28 more columns]

## Sheet: Table S9
Table S9. The gene lists used for marking TME-related pathways.
EMT1	CLDN3	CLDN7	CLDN4	CDH1	VIM	TWIST1	ZEB1	ZEB2
EMT2	AXL	FAP	LOXL2	ROR2	TAGLN	TWIST2	WNT5A
EMT3	FOXF1	GATA6	SOX9	TWIST1	ZEB1	ZEB2
Pan.F.TBRS	ACTA2	ACTG2	ADAM12	ADAM19	CNN1	COL4A1	CTGF	CTPS1	FAM101B	FSTL3	HSPB1	IGFBP3	PXDC1	SEMA7A	SH3PXD2A	TAGLN	TGFBI	TNS1	TPM1
WNT.target	EFNB3	MYC	TCF12	VEGFA
Angiogenesis	CDH5	SOX17	SOX18	TEK
Antigen processing machinery	B2M	HLA-A	HLA-B	HLA-C	TAP1	TAP2
CD8 T effector	CD8A	CXCL10	CXCL9	GZMA	GZMB	IFNG	PRF1	TBX21
Immune checkpoint	CD274	CTLA4	HAVCR2	LAG3	PDCD1	PDCD1LG2	TIGIT
